# Supplementary material for: Nitzschiatranstagensis Morales, Novais, Wetzel, Morais & Ector (Bacillariophyceae) – the second record in the Mediterranean Region
Source: Biodivers Data J. 2024 Mar 19;12:e115601. doi: 10.3897/BDJ.12.e115601 (PMC10966347; doi:10.3897/BDJ.12.e115601)
Supplement: XML Treatment for Nitzschia transtagensis [file BDJ.12.e115601-treatment1.xml]

<!DOCTYPE tp:taxon-treatment
  PUBLIC "-//TaxonX//DTD Taxonomic Treatment Publishing DTD v0 20100105//EN" "tax-treatment-NSO.dtd">
<tp:taxon-treatment xmlns:tp="http://www.plazi.org/taxpub"><tp:treatment-meta><mixed-citation publication-type="journal"><person-group><name><surname>Cid-Rodríguez</surname><given-names>María</given-names></name><name><surname>González-Paz</surname><given-names>Lorena</given-names></name><name><surname>Delgado</surname><given-names>Cristina</given-names></name></person-group><article-title><italic><tp:taxon-name><tp:taxon-name-part taxon-name-part-type="genus" reg="Nitzschia">Nitzschia</tp:taxon-name-part><tp:taxon-name-part taxon-name-part-type="species" reg="transtagensis">transtagensis</tp:taxon-name-part></tp:taxon-name></italic> Morales, Novais, Wetzel, Morais &amp; Ector (<tp:taxon-name><tp:taxon-name-part taxon-name-part-type="class">Bacillariophyceae</tp:taxon-name-part></tp:taxon-name>) – the second record in the Mediterranean Region</article-title><source>Biodivers Data J</source><day>19</day><month>03</month><year>2024</year><volume>12</volume><pub-id pub-id-type="doi">10.3897/BDJ.12.e115601</pub-id></mixed-citation></tp:treatment-meta><tp:nomenclature><tp:taxon-name>
            <object-id xmlns:xlink="http://www.w3.org/1999/xlink" content-type="arpha" xlink:type="simple">68130BD7-FAEF-5F8A-A1C3-79E2A55CE623</object-id>
            <tp:taxon-name-part taxon-name-part-type="genus">Nitzschia</tp:taxon-name-part>
            <tp:taxon-name-part taxon-name-part-type="species">transtagensis</tp:taxon-name-part>
          </tp:taxon-name><tp:taxon-authority>E.Morales, Novais, C.E.Wetzel, Morais &amp; L.Ector, 2019</tp:taxon-authority></tp:nomenclature><tp:treatment-sec sec-type="materials"><title>Materials</title><list list-type="alpha-lower" list-content="occurrences"><list-item><p><bold>Type status:</bold> <named-content xmlns:xlink="http://www.w3.org/1999/xlink" content-type="dwc:typeStatus" xlink:type="simple">Other material</named-content>. <bold>Occurrence:</bold> occurrenceDetails: <named-content xmlns:xlink="http://www.w3.org/1999/xlink" content-type="dwc:occurrenceDetails" xlink:type="simple">https://www.tandfonline.com/doi/abs/10.1080/23818107.2019.1688676</named-content>; recordedBy: <named-content xmlns:xlink="http://www.w3.org/1999/xlink" content-type="dwc:recordedBy" xlink:type="simple">Cristina Delgado</named-content>; individualCount: <named-content xmlns:xlink="http://www.w3.org/1999/xlink" content-type="dwc:individualCount" xlink:type="simple">2.6%</named-content>; associatedReferences: <named-content xmlns:xlink="http://www.w3.org/1999/xlink" content-type="dwc:associatedReferences" xlink:type="simple">https://www.tandfonline.com/doi/abs/10.1080/23818107.2019.1688676</named-content>; occurrenceID: <named-content xmlns:xlink="http://www.w3.org/1999/xlink" content-type="dwc:occurrenceID" xlink:type="simple">F74F768A-9684-5D9C-A211-BFEA371756D9</named-content>; <bold>Location:</bold> continent: <named-content xmlns:xlink="http://www.w3.org/1999/xlink" content-type="dwc:continent" xlink:type="simple">Europe</named-content>; waterBody: <named-content xmlns:xlink="http://www.w3.org/1999/xlink" content-type="dwc:waterBody" xlink:type="simple">Temporay streams from Balearic Isands</named-content>; islandGroup: <named-content xmlns:xlink="http://www.w3.org/1999/xlink" content-type="dwc:islandGroup" xlink:type="simple">Balearic Islands</named-content>; island: <named-content xmlns:xlink="http://www.w3.org/1999/xlink" content-type="dwc:island" xlink:type="simple">Majorca</named-content>; country: <named-content xmlns:xlink="http://www.w3.org/1999/xlink" content-type="dwc:country" xlink:type="simple">Spain</named-content>; countryCode: <named-content xmlns:xlink="http://www.w3.org/1999/xlink" content-type="dwc:countryCode" xlink:type="simple">ES</named-content>; stateProvince: <named-content xmlns:xlink="http://www.w3.org/1999/xlink" content-type="dwc:stateProvince" xlink:type="simple">Majorca</named-content>; county: <named-content xmlns:xlink="http://www.w3.org/1999/xlink" content-type="dwc:county" xlink:type="simple">Spain</named-content>; municipality: <named-content xmlns:xlink="http://www.w3.org/1999/xlink" content-type="dwc:municipality" xlink:type="simple">Artà</named-content>; <bold>Event:</bold> samplingProtocol: <named-content xmlns:xlink="http://www.w3.org/1999/xlink" content-type="dwc:samplingProtocol" xlink:type="simple">Light microscope count</named-content>; year: <named-content xmlns:xlink="http://www.w3.org/1999/xlink" content-type="dwc:year" xlink:type="simple">2005</named-content>; habitat: <named-content xmlns:xlink="http://www.w3.org/1999/xlink" content-type="dwc:habitat" xlink:type="simple">Temporary stream</named-content></p></list-item></list></tp:treatment-sec><tp:treatment-sec sec-type="Description"><title>Description</title><p>Frustules with apical asymmetry with an undulated pattern on the secondary side (Fig. <xref ref-type="fig" rid="F9849555">2</xref>). Valves 34.6–40.0 μm long, 4.0–5.3 μm wide and fibula density 8–11/10 μm (n = 13). It is noteworthy that striae are visible with LM in some specimens. Directing attention to the images in Figure 2, we highlight the species distinctive characteristics, including a convex primary (raphe) side with a slight undulated abvalvar edge of the mantle and clearly undulated secondary valve side. We believe the debris surrounding the <tp:taxon-name><tp:taxon-name-part taxon-name-part-type="genus" reg="Nitzschia">Nitzschia</tp:taxon-name-part></tp:taxon-name> specimens may be attributed to the calcareous geology of Majorca. In the studied samples, <italic><tp:taxon-name><tp:taxon-name-part taxon-name-part-type="genus" reg="Nitzschia">Nitzschia</tp:taxon-name-part><tp:taxon-name-part taxon-name-part-type="species" reg="transtagensis">transtagensis</tp:taxon-name-part></tp:taxon-name></italic> frustules were observed with length and width measurements consistent to those of the type material described by <xref ref-type="bibr" rid="B9861301">Morales et al. (2019)</xref>, but with a higher fibulae density 8–11 in 10 µm compared to 6–10 in 10 µm reported by <xref ref-type="bibr" rid="B9861301">Morales et al. (2019)</xref>.</p></tp:treatment-sec><tp:treatment-sec sec-type="Distribution"><title>Distribution</title><p><italic><tp:taxon-name><tp:taxon-name-part taxon-name-part-type="genus" reg="Nitzschia">Nitzschia</tp:taxon-name-part><tp:taxon-name-part taxon-name-part-type="species" reg="transtagensis">transtagensis</tp:taxon-name-part></tp:taxon-name></italic> was found in a single sample collected from the Torrent des Castellot Mountain stream located in the Artá Municipality, northeast of the Majorca Island (Balearic Islands), coordinates 39° 44' 16.24” N, 3° 24' 30.07” W (Fig. <xref ref-type="fig" rid="F9849549">1</xref>). This stream was sampled during the autumn of 2005 and spring of 2006. The Torrent des Castellot Mountain stream is a tributary of the Torrent de sa Font des Pí, which flows into Cala Torta, NE of Majorca Island. Notably, <italic><tp:taxon-name><tp:taxon-name-part taxon-name-part-type="genus" reg="Nitzschia">Nitzschia</tp:taxon-name-part><tp:taxon-name-part taxon-name-part-type="species" reg="transtagensis">transtagensis</tp:taxon-name-part></tp:taxon-name></italic> only occurred in one of the two samples collected from the Torrent des Castellot Mountain stream, accounting for an abundance of 2.6%. <italic><tp:taxon-name><tp:taxon-name-part taxon-name-part-type="genus" reg="Nitzschia">Nitzschia</tp:taxon-name-part><tp:taxon-name-part taxon-name-part-type="species" reg="transtagensis">transtagensis</tp:taxon-name-part></tp:taxon-name></italic> Morales, Novais, Wetzel, Morais &amp; Ector was exclusively found in the sample collected in autumn of 2005 from this specific locality. We visited the same location in May 2006 and in March and May 2008 to determine if the taxon was there, but it was impossible to take samples because the stream was dry.</p></tp:treatment-sec><tp:treatment-sec sec-type="Ecology"><title>Ecology</title><p><italic><tp:taxon-name><tp:taxon-name-part taxon-name-part-type="genus" reg="Nitzschia">Nitzschia</tp:taxon-name-part><tp:taxon-name-part taxon-name-part-type="species" reg="transtagensis">transtagensis</tp:taxon-name-part></tp:taxon-name></italic> was present in oligotrophic waters (0.052 mg∙l<sup>-1</sup> of nitrate), with slightly alkaline pH values (7.8) and medium water conductivity (626.5 µS cm<sup>-1</sup>). The values of these chemical parameters measured in May 2006 are provided in Table <xref ref-type="table" rid="T9809581">1</xref>. The IPS index was 18.7 (over a maximum of 20) and the value of Shannon-Wiener (<italic>H</italic>’) diversity index was 2.26 (Table <xref ref-type="table" rid="T9809582">2</xref>). Within the diatom assemblage where <italic><tp:taxon-name><tp:taxon-name-part taxon-name-part-type="genus" reg="Nitzschia">N.</tp:taxon-name-part><tp:taxon-name-part taxon-name-part-type="species" reg="transtagensis">transtagensis</tp:taxon-name-part></tp:taxon-name></italic> was found, a total of 20 different diatom species were identified. These species were: <italic><tp:taxon-name><tp:taxon-name-part taxon-name-part-type="genus" reg="Achnanthidium">Achnanthidium</tp:taxon-name-part><tp:taxon-name-part taxon-name-part-type="species" reg="minutissimum">minutissimum</tp:taxon-name-part></tp:taxon-name></italic> (Kützing) Czarnecki (39.2%) (Fig. <xref ref-type="fig" rid="F9849557">3</xref>a-e), <italic><tp:taxon-name><tp:taxon-name-part taxon-name-part-type="genus" reg="Gomphonema">Gomphonema</tp:taxon-name-part><tp:taxon-name-part taxon-name-part-type="species" reg="rosenstockianum">rosenstockianum</tp:taxon-name-part></tp:taxon-name></italic> Lange-Bertalot &amp; Reichardt (28.9%) (Fig. <xref ref-type="fig" rid="F9849557">3</xref>f-l), <italic><tp:taxon-name><tp:taxon-name-part taxon-name-part-type="genus" reg="Halamphora">Halamphora</tp:taxon-name-part><tp:taxon-name-part taxon-name-part-type="species" reg="oligotraphenta">oligotraphenta</tp:taxon-name-part></tp:taxon-name></italic> (Lange-Bertalot) Levkov (20.4%) (Fig. <xref ref-type="fig" rid="F9849557">3</xref>m-r), <italic><tp:taxon-name><tp:taxon-name-part taxon-name-part-type="genus" reg="Navicula">Navicula</tp:taxon-name-part><tp:taxon-name-part taxon-name-part-type="species" reg="cryptotenella">cryptotenella</tp:taxon-name-part></tp:taxon-name></italic> Lange-Bertalot (2.3%), <italic><tp:taxon-name><tp:taxon-name-part taxon-name-part-type="genus" reg="Navicula">Navicula</tp:taxon-name-part></tp:taxon-name></italic> sp. 2 (1.6%), <italic><tp:taxon-name><tp:taxon-name-part taxon-name-part-type="genus" reg="Navicula">Navicula</tp:taxon-name-part><tp:taxon-name-part taxon-name-part-type="species" reg="cincta">cincta</tp:taxon-name-part></tp:taxon-name></italic> (Ehrenberg) Ralfs (0.7%), <italic><tp:taxon-name><tp:taxon-name-part taxon-name-part-type="genus" reg="Craticula">Craticula</tp:taxon-name-part><tp:taxon-name-part taxon-name-part-type="species" reg="halophila">halophila</tp:taxon-name-part></tp:taxon-name></italic> (Grunow) D.G.Mann (0.5%), <italic><tp:taxon-name><tp:taxon-name-part taxon-name-part-type="genus" reg="Diploneis">Diploneis</tp:taxon-name-part><tp:taxon-name-part taxon-name-part-type="species" reg="oblongella">oblongella</tp:taxon-name-part></tp:taxon-name></italic> (Nägeli ex Kützing) A. Cleve (0.5%), <italic><tp:taxon-name><tp:taxon-name-part taxon-name-part-type="genus" reg="Halamphora">Halamphora</tp:taxon-name-part><tp:taxon-name-part taxon-name-part-type="species" reg="montana">montana</tp:taxon-name-part></tp:taxon-name></italic> (Krasske) Levkov (0.5%), <italic><tp:taxon-name><tp:taxon-name-part taxon-name-part-type="genus" reg="Nitzschia">Nitzschia</tp:taxon-name-part><tp:taxon-name-part taxon-name-part-type="species" reg="frustulum">frustulum</tp:taxon-name-part></tp:taxon-name></italic> (Kützing) Grunow (0.5%), <italic><tp:taxon-name><tp:taxon-name-part taxon-name-part-type="genus" reg="Navicula">Navicula</tp:taxon-name-part><tp:taxon-name-part taxon-name-part-type="species" reg="veneta">veneta</tp:taxon-name-part></tp:taxon-name></italic> Kützing (0.5%), <italic><tp:taxon-name><tp:taxon-name-part taxon-name-part-type="genus" reg="Encyonopsis">Encyonopsis</tp:taxon-name-part><tp:taxon-name-part taxon-name-part-type="species" reg="microcephala">microcephala</tp:taxon-name-part></tp:taxon-name></italic> (Grunow) Krammer (0.2%), <italic><tp:taxon-name><tp:taxon-name-part taxon-name-part-type="genus" reg="Cymbella">Cymbella</tp:taxon-name-part><tp:taxon-name-part taxon-name-part-type="species" reg="vulgata">vulgata</tp:taxon-name-part></tp:taxon-name></italic> Krammer (0.2%) (Fig. <xref ref-type="fig" rid="F9849557">3</xref>s-w), <italic><tp:taxon-name><tp:taxon-name-part taxon-name-part-type="genus" reg="Encyonopsis">Encyonopsis</tp:taxon-name-part><tp:taxon-name-part taxon-name-part-type="species" reg="cesatii">cesatii</tp:taxon-name-part></tp:taxon-name></italic> (Rabenhorst) Krammer (0.2%), <italic><tp:taxon-name><tp:taxon-name-part taxon-name-part-type="genus" reg="Fragilaria">Fragilaria</tp:taxon-name-part><tp:taxon-name-part taxon-name-part-type="species" reg="rumpens">rumpens</tp:taxon-name-part></tp:taxon-name></italic> (Kützing) G.W.F.Carlson (0.2%), <italic><tp:taxon-name><tp:taxon-name-part taxon-name-part-type="genus" reg="Gomphonema">Gomphonema</tp:taxon-name-part></tp:taxon-name></italic> sp. Ehrenberg (0.2%), <italic><tp:taxon-name><tp:taxon-name-part taxon-name-part-type="genus" reg="Luticola">Luticola</tp:taxon-name-part><tp:taxon-name-part taxon-name-part-type="species" reg="goeppertiana">goeppertiana</tp:taxon-name-part></tp:taxon-name></italic> (Bleisch) D.G.Mann ex Rarick, S.Wu, S.S.Lee &amp; Edlund (0.2%), <italic><tp:taxon-name><tp:taxon-name-part taxon-name-part-type="genus" reg="Navicula">Navicula</tp:taxon-name-part></tp:taxon-name></italic> sp. (0.2%) and <italic><tp:taxon-name><tp:taxon-name-part taxon-name-part-type="genus" reg="Navicula">Navicula</tp:taxon-name-part></tp:taxon-name></italic> genus Bory (0.2%). In the sample collected in the spring of 2006, where <italic><tp:taxon-name><tp:taxon-name-part taxon-name-part-type="genus" reg="Nitzschia">N.</tp:taxon-name-part><tp:taxon-name-part taxon-name-part-type="species" reg="transtagensis">transtagensis</tp:taxon-name-part></tp:taxon-name></italic> was not present, water temperature and electrical conductivity were higher (14.3ºC and 938.9 µS cm<sup>-1</sup>) and the assemblage was less diverse, being mainly dominated by <italic><tp:taxon-name><tp:taxon-name-part taxon-name-part-type="genus" reg="Achnanthidium">A.</tp:taxon-name-part><tp:taxon-name-part taxon-name-part-type="species" reg="minutissimum">minutissimum</tp:taxon-name-part></tp:taxon-name></italic> (92.3%) and <italic><tp:taxon-name><tp:taxon-name-part taxon-name-part-type="genus" reg="Halamphora">H.</tp:taxon-name-part><tp:taxon-name-part taxon-name-part-type="species" reg="oligotraphenta">oligotraphenta</tp:taxon-name-part></tp:taxon-name></italic> (3.8%).</p></tp:treatment-sec><tp:treatment-sec><!--Section generated to contain objects referenced in tp:taxon-treatment.--><fig id="F9849555" position="float" orientation="portrait"><object-id xmlns:xlink="http://www.w3.org/1999/xlink" content-type="arpha" xlink:type="simple">C8B85027-1D96-537F-A11F-F816FC7C1DB2</object-id><object-id xmlns:xlink="http://www.w3.org/1999/xlink" content-type="doi" xlink:type="simple">10.3897/BDJ.12.e115601.figure2</object-id><label>Figure 2.</label><caption><p>Light micrographs of <italic><tp:taxon-name><tp:taxon-name-part taxon-name-part-type="genus" reg="Nitzschia">Nitzschia</tp:taxon-name-part><tp:taxon-name-part taxon-name-part-type="species" reg="transtagentis">transtagentis</tp:taxon-name-part></tp:taxon-name></italic> Morales, Novais, Wetzel, Morais &amp; Ector, found in a torrent of Castellot (Majorca Island). Scale bar = 10 μm.</p></caption><graphic xmlns:xlink="http://www.w3.org/1999/xlink" xlink:href="bdj-12-e115601-g002.png" position="float" id="oo_855941.png" orientation="portrait" xlink:type="simple"><uri content-type="original_file" xlink:type="simple">https://binary.pensoft.net/fig/855941</uri></graphic></fig><fig id="F9849549" position="float" orientation="portrait"><object-id xmlns:xlink="http://www.w3.org/1999/xlink" content-type="arpha" xlink:type="simple">CB08DA9B-1E4A-533F-8B6B-25D9D9E7315B</object-id><object-id xmlns:xlink="http://www.w3.org/1999/xlink" content-type="doi" xlink:type="simple">10.3897/BDJ.12.e115601.figure1</object-id><label>Figure 1.</label><caption><p>Map of the island of Majorca showing the location of Torrent des Castellot (black circle). The left side shows its location within Spain.</p></caption><graphic xmlns:xlink="http://www.w3.org/1999/xlink" xlink:href="bdj-12-e115601-g001.png" position="float" id="oo_855940.png" orientation="portrait" xlink:type="simple"><uri content-type="original_file" xlink:type="simple">https://binary.pensoft.net/fig/855940</uri></graphic></fig><table-wrap id="T9809581" position="float" orientation="portrait"><label>Table 1.</label><caption><p>Chemical parameters of the water stream where <italic><tp:taxon-name><tp:taxon-name-part taxon-name-part-type="genus" reg="Nitzschia">Nitzschia</tp:taxon-name-part><tp:taxon-name-part taxon-name-part-type="species" reg="transtagensis">transtagensis</tp:taxon-name-part></tp:taxon-name></italic> was found.</p></caption><table rules="all" border="0"><tbody><tr><td rowspan="1" colspan="1">
              <bold>Variable (autumn 2005)</bold>
            </td><td rowspan="1" colspan="1">
              <bold>Value</bold>
            </td></tr><tr><td rowspan="1" colspan="1">pH</td><td rowspan="1" colspan="1">7.8</td></tr><tr><td rowspan="1" colspan="1">Electrical conductivity (µS cm<sup>-1</sup>)</td><td rowspan="1" colspan="1">626.5</td></tr><tr><td rowspan="1" colspan="1">Water temperature (ºC)</td><td rowspan="1" colspan="1">7.8</td></tr><tr><td rowspan="1" colspan="1">Dissolved oxygen (mg l<sup>-1</sup>)</td><td rowspan="1" colspan="1">10.7</td></tr><tr><td rowspan="1" colspan="1">Oxygen saturation (%)</td><td rowspan="1" colspan="1">89.5</td></tr><tr><td rowspan="1" colspan="1">Cl- (mg l<sup>-1</sup>)</td><td rowspan="1" colspan="1">42.5</td></tr><tr><td rowspan="1" colspan="1">SO<sub>4</sub><sup>2-</sup> (mg l<sup>-1</sup>)</td><td rowspan="1" colspan="1">30.8</td></tr><tr><td rowspan="1" colspan="1">Mg<sup>2+</sup> (mg l<sup>-1</sup>)</td><td rowspan="1" colspan="1">49.9</td></tr><tr><td rowspan="1" colspan="1">S<sup>2-</sup> (mg l<sup>-1</sup>)</td><td rowspan="1" colspan="1">1.2</td></tr><tr><td rowspan="1" colspan="1">Ca<sup>2+</sup> (mg l<sup>-1</sup>)</td><td rowspan="1" colspan="1">47.4</td></tr><tr><td rowspan="1" colspan="1">Na<sup>+</sup> (mg l<sup>-1</sup>)</td><td rowspan="1" colspan="1">64.9</td></tr><tr><td rowspan="1" colspan="1">K<sup>+</sup> (mg l<sup>-1</sup>)</td><td rowspan="1" colspan="1">2.8</td></tr><tr><td rowspan="1" colspan="1">DBO (mg l<sup>-1</sup>)</td><td rowspan="1" colspan="1">&lt; 2.0</td></tr><tr><td rowspan="1" colspan="1">SiO<sub>2</sub> (mg l<sup>-1</sup>)</td><td rowspan="1" colspan="1">2.4</td></tr><tr><td rowspan="1" colspan="1">Fe<sup>2+</sup> (mg l<sup>-1</sup>)</td><td rowspan="1" colspan="1">0.001</td></tr><tr><td rowspan="1" colspan="1">PO<sub>4</sub><sup>3-</sup> (mg l<sup>-1</sup>)</td><td rowspan="1" colspan="1">&lt; 0.001</td></tr><tr><td rowspan="1" colspan="1">NO<sub>2</sub>- (mg l<sup>-1</sup>)</td><td rowspan="1" colspan="1">&lt; 0.005</td></tr><tr><td rowspan="1" colspan="1">NO<sub>3</sub>- (mg l<sup>-1</sup>)</td><td rowspan="1" colspan="1">0.052</td></tr><tr><td rowspan="1" colspan="1">NH<sub>4</sub><sup>+</sup> (mg l<sup>-1</sup>)</td><td rowspan="1" colspan="1">&lt; 0.005</td></tr></tbody></table></table-wrap><table-wrap id="T9809582" position="float" orientation="portrait"><label>Table 2.</label><caption><p>Diatom indices where <italic><tp:taxon-name><tp:taxon-name-part taxon-name-part-type="genus" reg="Nitzschia">Nitzschia</tp:taxon-name-part><tp:taxon-name-part taxon-name-part-type="species" reg="transtagensis">transtagensis</tp:taxon-name-part></tp:taxon-name></italic> was found: IPS (Specific Pollution Index), Number of species, <italic>H</italic>’ (Shannon-Wiener diversity index), TDI (Trophic Diatom Index), CEE (European Index), IBD (Biological Diatom Index) and IDAP (Artois-Picardie Diatom Index).</p></caption><table rules="all" border="0"><tbody><tr><td rowspan="1" colspan="1">
              <bold>Index</bold>
            </td><td rowspan="1" colspan="1">
              <bold>Value</bold>
            </td></tr><tr><td rowspan="1" colspan="1">IPS</td><td rowspan="1" colspan="1">18.7</td></tr><tr><td rowspan="1" colspan="1">Species richness</td><td rowspan="1" colspan="1">20.0</td></tr><tr><td rowspan="1" colspan="1"><italic>H</italic>′</td><td rowspan="1" colspan="1">2.3</td></tr><tr><td rowspan="1" colspan="1">TDI</td><td rowspan="1" colspan="1">11.2</td></tr><tr><td rowspan="1" colspan="1">CEE</td><td rowspan="1" colspan="1">12.2</td></tr><tr><td rowspan="1" colspan="1">IBD</td><td rowspan="1" colspan="1">17.3</td></tr><tr><td rowspan="1" colspan="1">IDAP</td><td rowspan="1" colspan="1">18.5</td></tr></tbody></table></table-wrap><fig id="F9849557" position="float" orientation="portrait"><object-id xmlns:xlink="http://www.w3.org/1999/xlink" content-type="arpha" xlink:type="simple">738D3B96-8307-5F54-B313-560D9052BA73</object-id><object-id xmlns:xlink="http://www.w3.org/1999/xlink" content-type="doi" xlink:type="simple">10.3897/BDJ.12.e115601.figure3</object-id><label>Figure 3.</label><caption><p>Light micrographs. <bold>a-e</bold> <italic><tp:taxon-name><tp:taxon-name-part taxon-name-part-type="genus" reg="Achnanthidium">Achnanthidium</tp:taxon-name-part><tp:taxon-name-part taxon-name-part-type="species" reg="minutissimum">minutissimum</tp:taxon-name-part></tp:taxon-name></italic> (Kützing) Czarnecki; <bold>f-l</bold> <italic><tp:taxon-name><tp:taxon-name-part taxon-name-part-type="genus" reg="Gomphonema">Gomphonema</tp:taxon-name-part><tp:taxon-name-part taxon-name-part-type="species" reg="rosenstockianum">rosenstockianum</tp:taxon-name-part></tp:taxon-name></italic> Lange-Bertalot &amp; Reichardt; <bold>m-r</bold> <italic><tp:taxon-name><tp:taxon-name-part taxon-name-part-type="genus" reg="Halamphora">Halamphora</tp:taxon-name-part><tp:taxon-name-part taxon-name-part-type="species" reg="oligotraphenta">oligotraphenta</tp:taxon-name-part></tp:taxon-name></italic> (Lange-Bertalot) Levkov; <bold>s-w</bold> <italic><tp:taxon-name><tp:taxon-name-part taxon-name-part-type="genus" reg="Cymbella">Cymbella</tp:taxon-name-part><tp:taxon-name-part taxon-name-part-type="species" reg="vulgata">vulgata</tp:taxon-name-part></tp:taxon-name></italic> Krammer. Scale bar = 10 μm.</p></caption><graphic xmlns:xlink="http://www.w3.org/1999/xlink" xlink:href="bdj-12-e115601-g003.png" position="float" id="oo_967413.png" orientation="portrait" xlink:type="simple"><uri content-type="original_file" xlink:type="simple">https://binary.pensoft.net/fig/967413</uri></graphic></fig></tp:treatment-sec><ref-list><ref id="B9861301"><element-citation xmlns:xlink="http://www.w3.org/1999/xlink" publication-type="article" xlink:type="simple"><person-group person-group-type="author"><name name-style="western"><surname>Morales</surname><given-names>Eduardo A.</given-names></name><name name-style="western"><surname>Wetzel</surname><given-names>Carlos E.</given-names></name><name name-style="western"><surname>Novais</surname><given-names>Maria Helena</given-names></name><name name-style="western"><surname>Morais</surname><given-names>M. Manuela</given-names></name><name name-style="western"><surname>Ector</surname><given-names>Luc</given-names></name></person-group><year>2019</year><article-title><italic><tp:taxon-name><tp:taxon-name-part taxon-name-part-type="genus" reg="Nitzschia">Nitzschia</tp:taxon-name-part><tp:taxon-name-part taxon-name-part-type="species" reg="transtagensis">transtagensis</tp:taxon-name-part></tp:taxon-name></italic> sp. nov. (<tp:taxon-name><tp:taxon-name-part taxon-name-part-type="class">Bacillariophyceae</tp:taxon-name-part></tp:taxon-name>) from a spring in Southern Portugal</article-title><source>Botany Letters</source><volume>167</volume><issue>1</issue><fpage>32</fpage><lpage>41</lpage><pub-id pub-id-type="doi">10.1080/23818107.2019.1688676</pub-id></element-citation></ref></ref-list></tp:taxon-treatment>
